# Supplementary material for: The Facile Construction of Defect-Engineered and Surface-Modified UiO-66 MOFs for Promising Oxidative Desulfurization Performance
Source: Nanomaterials (Basel). 2025 Jun 15;15(12):931. doi: 10.3390/nano15120931 (PMC12195884; doi:10.3390/nano15120931)
Supplement: Supplementary file 1 [file nanomaterials-15-00931-s001.zip]

Archive with 1 entries (1 files):
- nanomaterials-3599317-supplementary.pdf
